# Supplementary material for: Genome-wide comparative analysis of the valine glutamine motif containing genes in four Ipomoea species
Source: BMC Plant Biol. 2023 Apr 22;23:209. doi: 10.1186/s12870-023-04235-6 (PMC10122360; doi:10.1186/s12870-023-04235-6)
Supplement: Supplementary file 1 — Additional file 1: Table S1. VQ gene family information of sweetpotato, I. trifida, I. triloba and I. nil.file. [file 12870_2023_4235_MOESM1_ESM.xlsx]

## Sheet: VQ-gene-information
Table S1. VQ gene family information of sweetpotato, I. trifida, I. triloba and I. nil.
Species	Gene_name	Protein_id	Number of amino acids	Exon number	Gene_location(chromosome)	strand	Gene_start	Gene_end
sweet potato	IbVQ1	g738.t1	225	1	Chr1	-	4341644	4342543
sweet potato	IbVQ2	g1023.t1	192	1	Chr1	-	5985921	5986702
sweet potato	IbVQ3	g2340.t1	325	4	Chr1	-	16111438	16115976
sweet potato	IbVQ4	g2408.t1	217	1	Chr1	-	16706997	16707854
sweet potato	IbVQ5	g3062.t1	298	2	Chr1	-	21595981	21599522
sweet potato	IbVQ6	g3491.t1	102	2	Chr1	+	24977470	24978558
sweet potato	IbVQ7	g3492.t1	81	1	Chr1	-	24981954	24982595
sweet potato	IbVQ8	g9006.t1	167	1	Chr2	-	35036461	35037128
sweet potato	IbVQ9	g16759.t1	383	4	Chr5	+	990132	1001669
sweet potato	IbVQ10	g17172.t1	155	1	Chr5	-	3561080	3562028
sweet potato	IbVQ11	g20181.t1	110	1	Chr5	-	26373827	26374366
sweet potato	IbVQ12	g20801.t1	226	1	Chr5	-	30168739	30169671
sweet potato	IbVQ13	g24691.t1	233	1	Chr6	+	28115552	28116600
sweet potato	IbVQ14	g24741.t1	142	1	Chr6	+	28438269	28439086
sweet potato	IbVQ15	g25712.t1	78	1	Chr7	-	2744023	2744517
sweet potato	IbVQ16	g26301.t1	295	5	Chr7	-	7059548	7061489
sweet potato	IbVQ17	g29079.t1	223	3	Chr7	+	27818787	27821430
sweet potato	IbVQ18	g29903.t1	373	1	Chr7	-	33606677	33608457
sweet potato	IbVQ19	g30633.t1	109	1	Chr8	-	2089697	2090321
sweet potato	IbVQ20	g33347.t1	180	1	Chr8	-	21895244	21896034
sweet potato	IbVQ21	g34980.t1	201	1	Chr9	+	6492820	6493694
sweet potato	IbVQ22	g35228.t1	176	1	Chr9	-	8359865	8360580
sweet potato	IbVQ23	g38351.t1	346	2	Chr10	-	1294272	1296746
sweet potato	IbVQ24	g39166.t1	143	1	Chr10	+	7074427	7075586
sweet potato	IbVQ25	g42125.t1	354	1	Chr11	-	4832654	4834469
sweet potato	IbVQ26	g42374.t1	257	1	Chr11	-	6677259	6678229
sweet potato	IbVQ27	g43359.t1	176	2	Chr11	+	13605109	13606145
sweet potato	IbVQ28	g43425.t1	94	1	Chr11	+	14028100	14028693
sweet potato	IbVQ29	g43426.t1	91	1	Chr11	+	14034270	14034828
sweet potato	IbVQ30	g43428.t1	91	1	Chr11	+	14044240	14044820
sweet potato	IbVQ31	g43572.t1	175	2	Chr11	+	15121120	15122087
sweet potato	IbVQ32	g43592.t1	178	1	Chr11	-	15251145	15252051
sweet potato	IbVQ33	g43650.t1	171	2	Chr11	-	15704726	15705782
sweet potato	IbVQ34	g45657.t1	370	3	Chr11	-	31209584	31213234
sweet potato	IbVQ35	g46184.t1	223	2	Chr11	+	35746026	35749018
sweet potato	IbVQ36	g46285.t1	221	1	Chr11	-	36373859	36375151
sweet potato	IbVQ37	g51256.t1	180	1	Chr13	+	748810	749638
sweet potato	IbVQ38	g52838.t1	254	2	Chr13	-	12259829	12261714
sweet potato	IbVQ39	g52845.t1	194	2	Chr13	+	12316119	12317071
sweet potato	IbVQ40	g52847.t1	118	2	Chr13	+	12328689	12330420
sweet potato	IbVQ41	g54218.t1	203	2	Chr13	+	22525482	22526456
sweet potato	IbVQ42	g54364.t1	189	1	Chr13	-	23431034	23431826
sweet potato	IbVQ43	g54850.t1	227	1	Chr13	+	26356213	26357026
sweet potato	IbVQ44	g55753.t1	290	3	Chr14	-	2824928	2827788
sweet potato	IbVQ45	g55781.t1	299	3	Chr14	+	3075579	3079496
sweet potato	IbVQ46	g55789.t1	309	2	Chr14	-	3168023	3171736
sweet potato	IbVQ47	g57468.t1	104	2	Chr14	-	15139164	15140447
sweet potato	IbVQ48	g57470.t1	152	1	Chr14	-	15153158	15153877
sweet potato	IbVQ49	g58377.t1	163	1	Chr14	-	21793980	21794619
sweet potato	IbVQ50	g58378.t1	154	1	Chr14	+	21803446	21804154
sweet potato	IbVQ51	g58599.t1	149	1	Chr14	+	23378144	23378960
sweet potato	IbVQ52	g59152.t1	243	1	Chr14	-	26985467	26987258
sweet potato	IbVQ53	g60036.t1	220	1	Chr15	+	972360	973178
sweet potato	IbVQ54	g60204.t1	289	1	Chr15	-	2035385	2036420
sweet potato	IbVQ55	g63985.t1	220	1	Chr15	-	29824539	29825411
I. trifida	ItfVQ1	itf00g19110.t1	110	1	Chr0	+	31812346	31812678
I. trifida	ItfVQ2	itf00g27570.t1	218	1	Chr0	+	44807888	44808544
I. trifida	ItfVQ3	itf00g30830.t1	112	1	Chr0	+	48565870	48566208
I. trifida	ItfVQ4	itf00g30840.t1	109	1	Chr0	-	48567772	48568101
I. trifida	ItfVQ5	itf00g42950.t1	300	1	Chr0	-	61101702	61102890
I. trifida	ItfVQ6	itf01g05030.t1	228	1	Chr1	+	3333017	3334102
I. trifida	ItfVQ7	itf01g19590.t1	205	1	Chr1	+	20614766	20615564
I. trifida	ItfVQ8	itf01g21030.t1	87	1	Chr1	-	22068875	22069138
I. trifida	ItfVQ9	itf01g21040.t1	94	1	Chr1	-	22075883	22076167
I. trifida	ItfVQ10	itf01g21590.t1	176	1	Chr1	-	22430647	22431177
I. trifida	ItfVQ11	itf01g29900.t1	258	1	Chr1	+	28384853	28386221
I. trifida	ItfVQ12	itf01g31280.t1	395	2	Chr1	+	29383291	29385392
I. trifida	ItfVQ13	itf01g31300.t1	92	1	Chr1	-	29389245	29389523
I. trifida	ItfVQ14	itf02g00920.t1	224	2	Chr2	-	1440327	1441785
I. trifida	ItfVQ15	itf02g00990.t1	257	1	Chr2	+	1517507	1518280
I. trifida	ItfVQ16	itf02g09870.t1	230	1	Chr2	-	8742254	8743548
I. trifida	ItfVQ17	itf02g13890.t1	189	1	Chr2	+	11191460	11192029
I. trifida	ItfVQ18	itf02g15250.t1	232	1	Chr2	-	12166205	12167279
I. trifida	ItfVQ19	itf02g25160.t1	180	1	Chr2	+	23225366	23225908
I. trifida	ItfVQ20	itf03g03250.t1	374	2	Chr3	+	1686564	1688599
I. trifida	ItfVQ21	itf03g16620.t1	159	2	Chr3	-	13351868	13354493
I. trifida	ItfVQ22	itf03g21260.t1	351	4	Chr3	-	16858182	16859901
I. trifida	ItfVQ23	itf04g04100.t1	167	1	Chr4	+	2299718	2300375
I. trifida	ItfVQ24	itf05g10380.t1	310	1	Chr5	+	12254564	12255530
I. trifida	ItfVQ25	itf05g10800.t1	366	1	Chr5	-	12885443	12886543
I. trifida	ItfVQ26	itf05g11330.t1	218	1	Chr5	+	13653415	13654071
I. trifida	ItfVQ27	itf05g18530.t1	132	1	Chr5	+	20698783	20699181
I. trifida	ItfVQ28	itf05g21230.t1	224	1	Chr5	+	22266104	22267128
I. trifida	ItfVQ29	itf06g08000.t1	217	1	Chr6	-	10379195	10380212
I. trifida	ItfVQ30	itf06g24500.t1	301	1	Chr6	+	24712423	24713647
I. trifida	ItfVQ31	itf06g25500.t1	213	1	Chr6	-	25255551	25256192
I. trifida	ItfVQ32	itf07g13750.t1	276	3	Chr7	+	12814943	12816496
I. trifida	ItfVQ33	itf08g01830.t1	346	2	Chr8	-	1268434	1270820
I. trifida	ItfVQ34	itf08g07110.t1	271	2	Chr8	+	5090998	5095059
I. trifida	ItfVQ35	itf09g06850.t1	250	3	Chr9	+	3524043	3527494
I. trifida	ItfVQ36	itf09g06850.t2	249	2	Chr9	+	3524043	3525689
I. trifida	ItfVQ37	itf09g06850.t3	250	2	Chr9	+	3524043	3526917
I. trifida	ItfVQ38	itf09g06850.t4	249	2	Chr9	+	3524043	3527373
I. trifida	ItfVQ39	itf09g10830.t1	193	1	Chr9	-	6089153	6090518
I. trifida	ItfVQ40	itf09g11300.t1	149	1	Chr9	-	6499005	6500122
I. trifida	ItfVQ41	itf09g12300.t1	154	1	Chr9	-	7255332	7255796
I. trifida	ItfVQ42	itf09g12310.t1	166	1	Chr9	+	7270720	7271220
I. trifida	ItfVQ43	itf09g17490.t1	128	1	Chr9	-	12463449	12463835
I. trifida	ItfVQ44	itf09g17500.t1	153	1	Chr9	-	12472396	12472857
I. trifida	ItfVQ45	itf09g17530.t1	138	1	Chr9	-	12530320	12530943
I. trifida	ItfVQ46	itf09g25120.t1	322	1	Chr9	+	21713488	21715073
I. trifida	ItfVQ47	itf10g14980.t1	201	1	Chr10	+	17449165	17449770
I. trifida	ItfVQ48	itf10g17030.t1	201	1	Chr10	-	19249602	19250259
I. trifida	ItfVQ49	itf10g17050.t1	207	1	Chr10	+	19272168	19272857
I. trifida	ItfVQ50	itf11g03180.t1	109	1	Chr11	-	1622922	1623473
I. trifida	ItfVQ51	itf11g03420.t1	140	2	Chr11	-	1767283	1768536
I. trifida	ItfVQ52	itf11g18850.t1	180	1	Chr11	-	16161746	16162531
I. trifida	ItfVQ53	itf12g00840.t1	386	1	Chr12	+	517105	518630
I. trifida	ItfVQ54	itf12g04510.t1	206	1	Chr12	-	2711070	2711690
I. trifida	ItfVQ55	itf12g21660.t1	110	1	Chr12	-	20598214	20598546
I. trifida	ItfVQ56	itf12g27670.t1	227	1	Chr12	+	24000494	24001636
I. trifida	ItfVQ57	itf15g04490.t1	141	1	Chr15	-	2655380	2656188
I. trifida	ItfVQ58	itf15g04930.t1	234	1	Chr15	-	2950364	2951437
I. triloba	ItbVQ1	itb01g05540.t1	228	1	Chr1	+	3797729	3798844
I. triloba	ItbVQ2	itb01g07890.t1	201	1	Chr1	-	6247456	6248283
I. triloba	ItbVQ3	itb01g20430.t1	93	1	Chr1	-	26683545	26683826
I. triloba	ItbVQ4	itb01g20440.t1	94	1	Chr1	-	26690922	26691206
I. triloba	ItbVQ5	itb01g21010.t1	175	1	Chr1	-	27175916	27176443
I. triloba	ItbVQ6	itb01g29690.t1	256	1	Chr1	+	33890876	33892255
I. triloba	ItbVQ7	itb01g31020.t1	384	1	Chr1	+	34857990	34859932
I. triloba	ItbVQ8	itb02g05240.t1	222	1	Chr2	-	3135914	3137120
I. triloba	ItbVQ9	itb02g09340.t1	184	2	Chr2	+	5949936	5950886
I. triloba	ItbVQ10	itb02g10650.t1	232	1	Chr2	-	6886137	6887324
I. triloba	ItbVQ11	itb02g19100.t1	237	1	Chr2	-	15984744	15985457
I. triloba	ItbVQ12	itb02g19110.t1	256	1	Chr2	+	15995581	15996497
I. triloba	ItbVQ13	itb02g24800.t1	180	1	Chr2	+	25491408	25492416
I. triloba	ItbVQ14	itb03g03340.t1	372	2	Chr3	+	1913874	1916146
I. triloba	ItbVQ15	itb03g17420.t1	202	2	Chr3	-	16045596	16047664
I. triloba	ItbVQ16	itb04g04240.t1	168	1	Chr4	+	2620842	2621731
I. triloba	ItbVQ17	itb05g04630.t1	192	2	Chr5	+	4262581	4269669
I. triloba	ItbVQ18	itb05g10520.t1	386	3	Chr5	+	16076409	16081128
I. triloba	ItbVQ19	itb05g11020.t1	371	2	Chr5	-	16959117	16960840
I. triloba	ItbVQ20	itb05g11730.t1	218	1	Chr5	+	17929991	17930647
I. triloba	ItbVQ21	itb05g19070.t1	186	1	Chr5	+	25679449	25680009
I. triloba	ItbVQ22	itb05g21850.t1	225	1	Chr5	+	27477975	27479171
I. triloba	ItbVQ23	itb06g05570.t1	219	1	Chr6	-	8266247	8267479
I. triloba	ItbVQ24	itb06g23200.t1	299	1	Chr6	+	25267370	25268778
I. triloba	ItbVQ25	itb06g24310.t1	210	1	Chr6	-	25938583	25939215
I. triloba	ItbVQ26	itb08g01850.t1	346	1	Chr8	-	1498370	1499410
I. triloba	ItbVQ27	itb08g07510.t1	220	2	Chr8	+	6436631	6439533
I. triloba	ItbVQ28	itb09g07390.t3	250	2	Chr9	+	4276261	4277488
I. triloba	ItbVQ29	itb09g07390.t1	249	3	Chr9	+	4276261	4279725
I. triloba	ItbVQ30	itb09g07390.t4	249	2	Chr9	+	4276261	4279728
I. triloba	ItbVQ31	itb09g07390.t2	250	2	Chr9	+	4276376	4277406
I. triloba	ItbVQ32	itb09g11790.t1	232	1	Chr9	-	7347307	7348634
I. triloba	ItbVQ33	itb09g12320.t1	149	1	Chr9	-	7776157	7777083
I. triloba	ItbVQ34	itb09g13310.t1	156	1	Chr9	-	8658051	8658521
I. triloba	ItbVQ35	itb09g13320.t1	160	1	Chr9	+	8671136	8671618
I. triloba	ItbVQ36	itb09g18350.t1	156	2	Chr9	-	14089039	14089607
I. triloba	ItbVQ37	itb09g18380.t1	154	1	Chr9	-	14107754	14108218
I. triloba	ItbVQ38	itb09g18400.t1	143	1	Chr9	-	14147271	14148107
I. triloba	ItbVQ39	itb09g28740.t1	320	1	Chr9	+	29332302	29334342
I. triloba	ItbVQ40	itb10g15190.t1	199	1	Chr10	+	21451527	21452144
I. triloba	ItbVQ41	itb10g17190.t1	195	1	Chr10	-	23424371	23424958
I. triloba	ItbVQ42	itb10g17230.t1	208	1	Chr10	+	23442273	23442899
I. triloba	ItbVQ43	itb11g03170.t1	108	1	Chr11	-	1629665	1630419
I. triloba	ItbVQ44	itb11g21060.t1	181	1	Chr11	-	22425858	22426616
I. triloba	ItbVQ45	itb12g00860.t1	379	1	Chr12	+	609040	610521
I. triloba	ItbVQ46	itb12g04690.t1	205	1	Chr12	-	3101818	3102435
I. triloba	ItbVQ47	itb12g21980.t1	109	1	Chr12	-	24187615	24187944
I. triloba	ItbVQ48	itb12g28110.t1	226	2	Chr12	+	28175813	28176965
I. triloba	ItbVQ49	itb15g04700.t1	140	1	Chr15	-	3025306	3025728
I. triloba	ItbVQ50	itb15g05200.t1	230	1	Chr15	-	3353409	3354511
I. nil	InVQ1	XP_019152647.1	243	1	InChr1	+	38706166	38706762
I. nil	InVQ2	XP_019153121.1	238	1	InChr1	-	39356782	39357753
I. nil	InVQ3	XP_019153123.1	234	2	InChr1	-	39356782	39357753
I. nil	InVQ4	XP_019185167.1	106	3	InChr2	+	2215039	2216214
I. nil	InVQ5	XP_019173286.1	209	1	InChr2	-	10067157	10067774
I. nil	InVQ6	XP_019159944.1	400	1	InChr3	-	11702732	11703346
I. nil	InVQ7	XP_019189726.1	180	1	InChr3	+	22258708	22259496
I. nil	InVQ8	XP_019193670.1	97	1	InChr3	+	31494926	31495648
I. nil	InVQ9	XP_019194710.1	204	1	InChr3	+	35423375	35424106
I. nil	InVQ10	XP_019162865.1	235	2	InChr4	+	4287715	4290026
I. nil	InVQ11	XP_019162866.1	240	1	InChr4	+	4287715	4288470
I. nil	InVQ12	XP_019162867.1	145	2	InChr4	+	4287715	4290026
I. nil	InVQ13	XP_019162968.1	241	1	InChr4	-	7737920	7738636
I. nil	InVQ14	XP_019162490.1	275	2	InChr4	-	8234781	8235278
I. nil	InVQ15	XP_019155082.1	325	2	InChr4	-	15805536	15817910
I. nil	InVQ16	XP_019155089.1	224	2	InChr4	-	15805536	15817910
I. nil	InVQ17	XP_019155092.1	323	2	InChr4	-	15805536	15817910
I. nil	InVQ18	XP_019168121.1	252	2	InChr4	-	17195622	17196691
I. nil	InVQ19	XP_019168122.1	251	2	InChr4	-	17195622	17196691
I. nil	InVQ20	XP_019168123.1	251	2	InChr4	-	17195622	17196691
I. nil	InVQ21	XP_019168124.1	317	2	InChr4	-	17195718	17196691
I. nil	InVQ22	XP_019168118.1	227	1	InChr4	-	17208778	17209197
I. nil	InVQ23	XP_019182484.1	229	1	InChr5	+	810284	811486
I. nil	InVQ24	XP_019149807.1	114	1	InChr5	-	30573752	30574426
I. nil	InVQ25	XP_019169973.1	185	1	InChr6	+	2716301	2716897
I. nil	InVQ26	XP_019170293.1	205	1	InChr6	+	5032167	5032856
I. nil	InVQ27	XP_019158829.1	224	1	InChr9	-	1711783	1712127
I. nil	InVQ28	XP_019160739.1	374	1	InChr9	+	30978496	30979068
I. nil	InVQ29	XP_019160740.1	400	2	InChr9	+	30978496	30979068
I. nil	InVQ30	XP_019186447.1	129	1	InChr10	-	3397449	3397886
I. nil	InVQ31	XP_019186901.1	125	1	InChr10	-	3765504	3766208
I. nil	InVQ32	XP_019161915.1	415	1	InChr10	+	28934274	28935131
I. nil	InVQ33	XP_019161916.1	285	2	InChr10	+	28934274	28935131
I. nil	InVQ34	XP_019177146.1	224	1	InChr11	+	2340703	2341377
I. nil	InVQ35	XP_019195018.1	198	1	InChr11	+	6684382	6684939
I. nil	InVQ36	XP_019190346.1	190	1	InChr11	-	13504725	13505399
I. nil	InVQ37	XP_019190375.1	262	1	InChr11	-	15181031	15181984
I. nil	InVQ38	XP_019187217.1	125	1	InChr12	-	1913690	1914190
I. nil	InVQ39	XP_019175581.1	165	1	InChr14	+	5805888	5806595
I. nil	InVQ40	XP_019153814.1	151	1	InChr14	+	45527274	45527903
I. nil	InVQ41	XP_019153889.1	257	1	InChr14	-	46796894	46797187
I. nil	InVQ42	XP_019175372.1	164	1	InChr14	-	56541354	56542601
I. nil	InVQ43	XP_019175374.1	164	2	InChr14	-	56541354	56542601
I. nil	InVQ44	XP_019174159.1	139	1	InChr14	-	57748251	57749024
I. nil	InVQ45	XP_019156681.1	310	2	InChr15	-	1387567	1388544
I. nil	InVQ46	XP_019183575.1	166	2	NW_017617269	+	72908	74350
I. nil	InVQ47	XP_019183576.1	198	3	NW_017617269	+	72908	74350
