# Supplementary material for: Genome-wide comparative analysis of the valine glutamine motif containing genes in four Ipomoea species
Source: BMC Plant Biol. 2023 Apr 22;23:209. doi: 10.1186/s12870-023-04235-6 (PMC10122360; doi:10.1186/s12870-023-04235-6)
Supplement: Supplementary file 2 — Additional file 2: Table S2. Duplication pattern in sweetpotato, I. trifida, I. triloba and I. nil. [file 12870_2023_4235_MOESM2_ESM.xlsx]

## Sheet: Duplication pattern
Table S2. Duplication patterns of VQ genes in sweetpotato, I. trifida, I. triloba and I. nil.
NO.	Species	Seq_1	Phylogenetic group of Seq_1	Seq_2	Phylogenetic group of Seq_2	Duplication type
1	sweet potato	IbVQ2	V	IbVQ10	V	Segmental replication
2	sweet potato	IbVQ2	V	IbVQ17	V	Segmental replication
3	sweet potato	IbVQ9	VI	IbVQ18	VI	Segmental replication
4	sweet potato	IbVQ10	V	IbVQ17	V	Segmental replication
5	sweet potato	IbVQ11	VII	IbVQ15	VII	Segmental replication
6	sweet potato	IbVQ6	VII	IbVQ15	VII	Segmental replication
7	sweet potato	IbVQ23	V	IbVQ44	V	Segmental replication
8	sweet potato	IbVQ26	III	IbVQ53	III	Segmental replication
9	sweet potato	IbVQ27	VIII	IbVQ31	VIII	Segmental replication
10	sweet potato	IbVQ27	VIII	IbVQ32	VIII	Segmental replication
11	sweet potato	IbVQ27	VIII	IbVQ42	VIII	Segmental replication
12	sweet potato	IbVQ28	I	IbVQ19	I	Segmental replication
13	sweet potato	IbVQ31	VIII	IbVQ32	VIII	Segmental replication
14	sweet potato	IbVQ33	IV	IbVQ41	IV	Segmental replication
15	sweet potato	IbVQ36	IV	IbVQ41	IV	Segmental replication
16	sweet potato	IbVQ36	IV	IbVQ52	IV	Segmental replication
17	sweet potato	IbVQ41	IV	IbVQ52	IV	Segmental replication
18	sweet potato	IbVQ41	IV	IbVQ55	IV	Segmental replication
19	sweet potato	IbVQ43	VI	IbVQ20	VI	Segmental replication
20	sweet potato	IbVQ44	V	IbVQ45	V	Segmental replication
21	sweet potato	IbVQ44	V	IbVQ46	V	Segmental replication
22	sweet potato	IbVQ45	V	IbVQ46	V	Segmental replication
23	sweet potato	IbVQ51	I	IbVQ14	I	Segmental replication
24	sweet potato	IbVQ1	III	IbVQ12	III	Segmental replication
25	sweet potato	IbVQ6	VII	IbVQ7	VII	Tandem
26	sweet potato	IbVQ28	I	IbVQ29	I	Tandem
27	sweet potato	IbVQ49	II	IbVQ50	II	Tandem
28	I. trifida	ItfVQ6	IV	ItfVQ35	IV	Segmental replication
29	I. trifida	ItfVQ7	IV	ItfVQ18	IV	Segmental replication
30	I. trifida	ItfVQ8	I	ItfVQ50	I	Segmental replication
31	I. trifida	ItfVQ10	VIII	ItfVQ51	VIII	Segmental replication
32	I. trifida	ItfVQ12	VI	ItfVQ53	VI	Segmental replication
33	I. trifida	ItfVQ18	IV	ItfVQ36	IV	Segmental replication
34	I. trifida	ItfVQ23	I	ItfVQ45	I	Segmental replication
35	I. trifida	ItfVQ33	V	ItfVQ46	V	Segmental replication
36	I. trifida	ItfVQ48	VI	ItfVQ34	VI	Segmental replication
37	I. trifida	ItfVQ51	VIII	ItfVQ17	VIII	Segmental replication
38	I. trifida	ItfVQ52	VI	ItfVQ16	VI	Segmental replication
39	I. trifida	ItfVQ53	VI	ItfVQ20	VI	Segmental replication
40	I. trifida	ItfVQ54	V	ItfVQ27	V	Segmental replication
41	I. trifida	ItfVQ55	VII	ItfVQ21	VII	Segmental replication
42	I. trifida	ItfVQ56	III	ItfVQ28	III	Segmental replication
43	I. trifida	ItfVQ57	I	ItfVQ40	I	Segmental replication
44	I. trifida	ItfVQ57	I	ItfVQ40	I	Segmental replication
45	I. trifida	ItfVQ58	VI	ItfVQ39	VI	Segmental replication
46	I. trifida	ItfVQ8	I	ItfVQ9	I	Tandem
47	I. trifida	ItfVQ14	III	ItfVQ15	III	Tandem
48	I. trifida	ItfVQ35	IV	ItfVQ36	IV	Tandem
49	I. trifida	ItfVQ36	IV	ItfVQ37	IV	Tandem
50	I. trifida	ItfVQ37	IV	ItfVQ38	IV	Tandem
51	I. trifida	ItfVQ41	II	ItfVQ42	II	Tandem
52	I. trifida	ItfVQ43	II	ItfVQ44	II	Tandem
53	I. triloba	ItbVQ1	IV	ItbVQ29	IV	Segmental replication
54	I. triloba	ItbVQ2	IV	ItbVQ10	IV	Segmental replication
55	I. triloba	ItbVQ2	IV	ItbVQ23	IV	Segmental replication
56	I. triloba	ItbVQ3	I	ItbVQ43	I	Segmental replication
57	I. triloba	ItbVQ15	VII	ItbVQ17	VII	Segmental replication
58	I. triloba	ItbVQ16	I	ItbVQ38	I	Segmental replication
59	I. triloba	ItbVQ20	III	ItbVQ25	III	Segmental replication
60	I. triloba	ItbVQ26	V	ItbVQ39	V	Segmental replication
61	I. triloba	ItbVQ40	IV	ItbVQ13	IV	Segmental replication
62	I. triloba	ItbVQ41	VI	ItbVQ27	VI	Segmental replication
63	I. triloba	ItbVQ44	VI	ItbVQ8	VI	Segmental replication
64	I. triloba	ItbVQ45	VI	ItbVQ14	VI	Segmental replication
65	I. triloba	ItbVQ46	V	ItbVQ21	V	Segmental replication
66	I. triloba	ItbVQ47	VII	ItbVQ15	VII	Segmental replication
67	I. triloba	ItbVQ47	VII	ItbVQ17	VII	Segmental replication
68	I. triloba	ItbVQ48	III	ItbVQ22	III	Segmental replication
69	I. triloba	ItbVQ49	I	ItbVQ33	I	Segmental replication
70	I. triloba	ItbVQ49	I	ItbVQ33	I	Segmental replication
71	I. triloba	ItbVQ50	VI	ItbVQ32	VI	Segmental replication
72	I. triloba	ItbVQ3	I	ItbVQ4	I	Tandem
73	I. triloba	ItbVQ11	III	ItbVQ12	III	Tandem
74	I. triloba	ItbVQ29	IV	ItbVQ28	IV	Tandem
75	I. triloba	ItbVQ28	IV	ItbVQ30	IV	Tandem
76	I. triloba	ItbVQ30	IV	ItbVQ31	IV	Tandem
77	I. triloba	ItbVQ34	II	ItbVQ35	II	Tandem
78	I. nil	InVQ1	III	InVQ44	III	Segmental replication
79	I. nil	InVQ40	IV	InVQ1	III	Segmental replication
80	I. nil	InVQ41	I	InVQ40	IV	Segmental replication
81	I. nil	InVQ39	IV	InVQ27	I	Segmental replication
82	I. nil	InVQ34	III	InVQ41	I	Segmental replication
83	I. nil	InVQ4	VI	InVQ10	IV	Segmental replication
84	I. nil	InVQ30	I	InVQ39	IV	Segmental replication
85	I. nil	InVQ8	IV	InVQ24	III	Segmental replication
86	I. nil	InVQ35	V	InVQ34	III	Segmental replication
87	I. nil	InVQ2	V	InVQ3	V	Tandem
88	I. nil	InVQ15	II	InVQ16	II	Tandem
89	I. nil	InVQ16	II	InVQ17	II	Tandem
90	I. nil	InVQ28	VI	InVQ29	VI	Tandem
91	I. nil	InVQ32	V	InVQ33	V	Tandem
92	I. nil	InVQ10	IV	InVQ11	IV	Tandem
93	I. nil	InVQ11	IV	InVQ12	IV	Tandem
94	I. nil	InVQ18	II	InVQ19	II	Tandem
95	I. nil	InVQ19	II	InVQ20	II	Tandem
96	I. nil	InVQ20	II	InVQ21	II	Tandem
97	I. nil	InVQ42	VI	InVQ43	VI	Tandem
