# Supplementary material for: Genome-wide comparative analysis of the valine glutamine motif containing genes in four Ipomoea species
Source: BMC Plant Biol. 2023 Apr 22;23:209. doi: 10.1186/s12870-023-04235-6 (PMC10122360; doi:10.1186/s12870-023-04235-6)
Supplement: Supplementary file 3 — Additional file 3: Table S3. VQ orthologous gene pairs in the four Ipomoea species. [file 12870_2023_4235_MOESM3_ESM.xlsx]

## Sheet: Ipomoea
Table S3. Orthologous VQ gene pairs in the four Ipomoea species.
NO.	Seq_1	Phylogenetic group of Seq_1	Seq_2	Phylogenetic group of Seq_2	Interspecies
1	IbVQ1	III	ItfVQ28	III	I. batatas and I. trifida
2	IbVQ2	V	ItfVQ27	V	I. batatas and I. trifida
3	IbVQ4	III	ItfVQ26	III	I. batatas and I. trifida
4	IbVQ5	V	ItfVQ24	V	I. batatas and I. trifida
5	IbVQ23	V	ItfVQ33	V	I. batatas and I. trifida
6	IbVQ24	VI	ItfVQ34	VI	I. batatas and I. trifida
7	IbVQ25	VI	ItfVQ12	VI	I. batatas and I. trifida
8	IbVQ26	III	ItfVQ11	III	I. batatas and I. trifida
9	IbVQ27	VIII	ItfVQ10	VIII	I. batatas and I. trifida
10	IbVQ28	I	ItfVQ9	I	I. batatas and I. trifida
11	IbVQ30	I	ItfVQ8	I	I. batatas and I. trifida
12	IbVQ31	VIII	ItfVQ10	VIII	I. batatas and I. trifida
13	IbVQ32	VIII	ItfVQ10	VIII	I. batatas and I. trifida
14	IbVQ33	IV	ItfVQ7	IV	I. batatas and I. trifida
15	IbVQ36	IV	ItfVQ6	IV	I. batatas and I. trifida
16	IbVQ37	IV	ItfVQ19	IV	I. batatas and I. trifida
17	IbVQ38	III	ItfVQ14	III	I. batatas and I. trifida
18	IbVQ39	III	ItfVQ15	III	I. batatas and I. trifida
19	IbVQ41	IV	ItfVQ18	IV	I. batatas and I. trifida
20	IbVQ42	VIII	ItfVQ17	VIII	I. batatas and I. trifida
21	IbVQ43	VI	ItfVQ16	VI	I. batatas and I. trifida
22	IbVQ44	V	ItfVQ46	V	I. batatas and I. trifida
23	IbVQ45	V	ItfVQ46	V	I. batatas and I. trifida
24	IbVQ47	II	ItfVQ43	II	I. batatas and I. trifida
25	IbVQ48	II	ItfVQ44	II	I. batatas and I. trifida
26	IbVQ50	II	ItfVQ42	II	I. batatas and I. trifida
27	IbVQ51	I	ItfVQ40	I	I. batatas and I. trifida
28	IbVQ52	IV	ItfVQ35	IV	I. batatas and I. trifida
29	IbVQ53	III	ItfVQ31	III	I. batatas and I. trifida
30	IbVQ54	V	ItfVQ30	V	I. batatas and I. trifida
31	IbVQ55	IV	ItfVQ29	IV	I. batatas and I. trifida
32	IbVQ8	I	ItfVQ23	I	I. batatas and I. trifida
33	IbVQ9	VI	ItfVQ53	VI	I. batatas and I. trifida
34	IbVQ10	V	ItfVQ54	V	I. batatas and I. trifida
35	IbVQ11	VII	ItfVQ55	VII	I. batatas and I. trifida
36	IbVQ12	III	ItfVQ56	III	I. batatas and I. trifida
37	IbVQ13	VI	ItfVQ58	VI	I. batatas and I. trifida
38	IbVQ14	I	ItfVQ57	I	I. batatas and I. trifida
39	IbVQ15	VII	ItfVQ21	VII	I. batatas and I. trifida
40	IbVQ18	VI	ItfVQ20	VI	I. batatas and I. trifida
41	IbVQ19	I	ItfVQ50	I	I. batatas and I. trifida
42	IbVQ20	VI	ItfVQ52	VI	I. batatas and I. trifida
43	IbVQ21	VI	ItfVQ48	VI	I. batatas and I. trifida
44	IbVQ22	IV	ItfVQ47	IV	I. batatas and I. trifida
45	ItfVQ6	IV	ItbVQ1	IV	I. trifida and I. triloba
46	ItfVQ7	IV	ItbVQ2	IV	I. trifida and I. triloba
47	ItfVQ8	I	ItbVQ3	I	I. trifida and I. triloba
48	ItfVQ9	I	ItbVQ4	I	I. trifida and I. triloba
49	ItfVQ10	VIII	ItbVQ5	VIII	I. trifida and I. triloba
50	ItfVQ11	III	ItbVQ6	III	I. trifida and I. triloba
51	ItfVQ12	VI	ItbVQ7	VI	I. trifida and I. triloba
52	ItfVQ47	IV	ItbVQ40	IV	I. trifida and I. triloba
53	ItfVQ48	VI	ItbVQ41	VI	I. trifida and I. triloba
54	ItfVQ49	VI	ItbVQ42	VI	I. trifida and I. triloba
55	ItfVQ50	I	ItbVQ43	I	I. trifida and I. triloba
56	ItfVQ52	VI	ItbVQ44	VI	I. trifida and I. triloba
57	ItfVQ53	VI	ItbVQ45	VI	I. trifida and I. triloba
58	ItfVQ54	V	ItbVQ46	V	I. trifida and I. triloba
59	ItfVQ55	VII	ItbVQ47	VII	I. trifida and I. triloba
60	ItfVQ56	III	ItbVQ48	III	I. trifida and I. triloba
61	ItfVQ57	I	ItbVQ49	I	I. trifida and I. triloba
62	ItfVQ58	VI	ItbVQ50	VI	I. trifida and I. triloba
63	ItfVQ14	III	ItbVQ12	III	I. trifida and I. triloba
64	ItfVQ15	III	ItbVQ11	III	I. trifida and I. triloba
65	ItfVQ16	VI	ItbVQ8	VI	I. trifida and I. triloba
66	ItfVQ17	VIII	ItbVQ9	VIII	I. trifida and I. triloba
67	ItfVQ18	IV	ItbVQ10	IV	I. trifida and I. triloba
68	ItfVQ19	IV	ItbVQ13	IV	I. trifida and I. triloba
69	ItfVQ20	VI	ItbVQ14	VI	I. trifida and I. triloba
70	ItfVQ21	VII	ItbVQ15	VII	I. trifida and I. triloba
71	ItfVQ23	I	ItbVQ16	I	I. trifida and I. triloba
72	ItfVQ24	V	ItbVQ18	V	I. trifida and I. triloba
73	ItfVQ25	VI	ItbVQ19	VI	I. trifida and I. triloba
74	ItfVQ26	III	ItbVQ20	III	I. trifida and I. triloba
75	ItfVQ27	V	ItbVQ21	V	I. trifida and I. triloba
76	ItfVQ28	III	ItbVQ22	III	I. trifida and I. triloba
77	ItfVQ29	IV	ItbVQ23	IV	I. trifida and I. triloba
78	ItfVQ30	V	ItbVQ24	V	I. trifida and I. triloba
79	ItfVQ31	III	ItbVQ25	III	I. trifida and I. triloba
80	ItfVQ33	V	ItbVQ26	V	I. trifida and I. triloba
81	ItfVQ34	VI	ItbVQ27	VI	I. trifida and I. triloba
82	ItfVQ35	IV	ItbVQ30	IV	I. trifida and I. triloba
83	ItfVQ39	VI	ItbVQ32	VI	I. trifida and I. triloba
84	ItfVQ40	I	ItbVQ33	I	I. trifida and I. triloba
85	ItfVQ42	II	ItbVQ35	II	I. trifida and I. triloba
86	ItfVQ43	II	ItbVQ36	II	I. trifida and I. triloba
87	ItfVQ44	II	ItbVQ37	II	I. trifida and I. triloba
88	ItfVQ45	I	ItbVQ38	I	I. trifida and I. triloba
89	ItfVQ46	V	ItbVQ39	V	I. trifida and I. triloba
90	ItbVQ1	IV	InVQ39	IV	I. troloba and I. nil
91	ItbVQ2	IV	InVQ40	IV	I. troloba and I. nil
92	ItbVQ4	I	InVQ41	I	I. troloba and I. nil
93	ItbVQ6	III	InVQ44	III	I. troloba and I. nil
94	ItbVQ7	VI	InVQ43	VI	I. troloba and I. nil
95	ItbVQ40	IV	InVQ25	IV	I. troloba and I. nil
96	ItbVQ42	VI	InVQ26	VI	I. troloba and I. nil
97	ItbVQ43	I	InVQ27	I	I. troloba and I. nil
98	ItbVQ44	VI	InVQ28	VI	I. troloba and I. nil
99	ItbVQ45	VI	InVQ23	VI	I. troloba and I. nil
100	ItbVQ48	III	InVQ24	III	I. troloba and I. nil
101	ItbVQ49	I	InVQ30	I	I. troloba and I. nil
102	ItbVQ50	VI	InVQ31	VI	I. troloba and I. nil
103	ItbVQ8	VI	InVQ9	VI	I. troloba and I. nil
104	ItbVQ10	IV	InVQ8	IV	I. troloba and I. nil
105	ItbVQ12	III	InVQ7	III	I. troloba and I. nil
106	ItbVQ13	IV	InVQ6	IV	I. troloba and I. nil
107	ItbVQ14	VI	InVQ4	VI	I. troloba and I. nil
108	ItbVQ16	I	InVQ38	I	I. troloba and I. nil
109	ItbVQ18	V	InVQ37	V	I. troloba and I. nil
110	ItbVQ20	III	InVQ36	III	I. troloba and I. nil
111	ItbVQ21	V	InVQ35	V	I. troloba and I. nil
112	ItbVQ22	III	InVQ34	III	I. troloba and I. nil
113	ItbVQ24	V	InVQ2	V	I. troloba and I. nil
114	ItbVQ25	III	InVQ1	III	I. troloba and I. nil
115	ItbVQ26	V	InVQ45	V	I. troloba and I. nil
116	ItbVQ39	V	InVQ32	V	I. troloba and I. nil
117	ItbVQ30	IV	InVQ10	IV	I. troloba and I. nil
118	ItbVQ32	VI	InVQ13	VI	I. troloba and I. nil
119	ItbVQ33	I	InVQ14	I	I. troloba and I. nil
120	ItbVQ34	II	InVQ15	II	I. troloba and I. nil
121	ItbVQ36	II	InVQ18	II	I. troloba and I. nil
122	ItbVQ37	II	InVQ22	II	I. troloba and I. nil
123	IbVQ1	III	ItbVQ22	III	I. batatas and I. triloba
124	IbVQ2	V	ItbVQ21	V	I. batatas and I. triloba
125	IbVQ4	III	ItbVQ20	III	I. batatas and I. triloba
126	IbVQ5	V	ItbVQ18	V	I. batatas and I. triloba
127	IbVQ6	VII	ItbVQ17	VII	I. batatas and I. triloba
128	IbVQ23	V	ItbVQ26	V	I. batatas and I. triloba
129	IbVQ24	VI	ItbVQ27	VI	I. batatas and I. triloba
130	IbVQ25	VI	ItbVQ7	VI	I. batatas and I. triloba
131	IbVQ26	III	ItbVQ6	III	I. batatas and I. triloba
132	IbVQ27	VIII	ItbVQ5	VIII	I. batatas and I. triloba
133	IbVQ28	I	ItbVQ4	I	I. batatas and I. triloba
134	IbVQ30	I	ItbVQ3	I	I. batatas and I. triloba
135	IbVQ31	VIII	ItbVQ5	VIII	I. batatas and I. triloba
136	IbVQ32	VIII	ItbVQ5	VIII	I. batatas and I. triloba
137	IbVQ33	IV	ItbVQ2	IV	I. batatas and I. triloba
138	IbVQ36	IV	ItbVQ1	IV	I. batatas and I. triloba
139	IbVQ37	IV	ItbVQ13	IV	I. batatas and I. triloba
140	IbVQ38	III	ItbVQ12	III	I. batatas and I. triloba
141	IbVQ39	III	ItbVQ11	III	I. batatas and I. triloba
142	IbVQ41	IV	ItbVQ10	IV	I. batatas and I. triloba
143	IbVQ42	VIII	ItbVQ9	VIII	I. batatas and I. triloba
144	IbVQ43	VI	ItbVQ8	VI	I. batatas and I. triloba
145	IbVQ44	V	ItbVQ39	V	I. batatas and I. triloba
146	IbVQ45	V	ItbVQ39	V	I. batatas and I. triloba
147	IbVQ47	II	ItbVQ36	II	I. batatas and I. triloba
148	IbVQ48	II	ItbVQ37	II	I. batatas and I. triloba
149	IbVQ50	II	ItbVQ35	II	I. batatas and I. triloba
150	IbVQ51	I	ItbVQ33	I	I. batatas and I. triloba
151	IbVQ52	IV	ItbVQ30	IV	I. batatas and I. triloba
152	IbVQ53	III	ItbVQ25	III	I. batatas and I. triloba
153	IbVQ54	V	ItbVQ24	V	I. batatas and I. triloba
154	IbVQ55	IV	ItbVQ23	IV	I. batatas and I. triloba
155	IbVQ8	I	ItbVQ16	I	I. batatas and I. triloba
156	IbVQ9	VI	ItbVQ45	VI	I. batatas and I. triloba
157	IbVQ10	V	ItbVQ46	V	I. batatas and I. triloba
158	IbVQ11	VII	ItbVQ47	VII	I. batatas and I. triloba
159	IbVQ12	III	ItbVQ48	III	I. batatas and I. triloba
160	IbVQ13	VI	ItbVQ50	VI	I. batatas and I. triloba
161	IbVQ14	I	ItbVQ49	I	I. batatas and I. triloba
162	IbVQ15	VII	ItbVQ15	VII	I. batatas and I. triloba
163	IbVQ18	VI	ItbVQ14	VI	I. batatas and I. triloba
164	IbVQ19	I	ItbVQ43	I	I. batatas and I. triloba
165	IbVQ20	VI	ItbVQ44	VI	I. batatas and I. triloba
166	IbVQ21	VI	ItbVQ41	VI	I. batatas and I. triloba
167	IbVQ22	IV	ItbVQ40	IV	I. batatas and I. triloba
168	IbVQ1	III	InVQ34	III	I. batatas and I. nil
169	IbVQ2	V	InVQ35	V	I. batatas and I. nil
170	IbVQ4	III	InVQ36	III	I. batatas and I. nil
171	IbVQ5	V	InVQ37	V	I. batatas and I. nil
172	IbVQ23	V	InVQ45	V	I. batatas and I. nil
173	IbVQ25	VI	InVQ43	VI	I. batatas and I. nil
174	IbVQ26	III	InVQ44	III	I. batatas and I. nil
175	IbVQ28	I	InVQ41	I	I. batatas and I. nil
176	IbVQ33	IV	InVQ40	IV	I. batatas and I. nil
177	IbVQ36	IV	InVQ39	IV	I. batatas and I. nil
178	IbVQ37	IV	InVQ6	IV	I. batatas and I. nil
179	IbVQ38	III	InVQ7	III	I. batatas and I. nil
180	IbVQ41	IV	InVQ8	IV	I. batatas and I. nil
181	IbVQ43	VI	InVQ9	VI	I. batatas and I. nil
182	IbVQ44	V	InVQ32	V	I. batatas and I. nil
183	IbVQ45	V	InVQ32	V	I. batatas and I. nil
184	IbVQ47	II	InVQ18	II	I. batatas and I. nil
185	IbVQ48	II	InVQ22	II	I. batatas and I. nil
186	IbVQ50	II	InVQ15	II	I. batatas and I. nil
187	IbVQ51	I	InVQ14	I	I. batatas and I. nil
188	IbVQ52	IV	InVQ10	IV	I. batatas and I. nil
189	IbVQ53	III	InVQ1	III	I. batatas and I. nil
190	IbVQ54	V	InVQ2	V	I. batatas and I. nil
191	IbVQ8	I	InVQ38	I	I. batatas and I. nil
192	IbVQ9	VI	InVQ23	VI	I. batatas and I. nil
193	IbVQ12	III	InVQ24	III	I. batatas and I. nil
194	IbVQ13	VI	InVQ31	VI	I. batatas and I. nil
195	IbVQ14	I	InVQ30	I	I. batatas and I. nil
196	IbVQ17	V	InVQ5	V	I. batatas and I. nil
197	IbVQ18	VI	InVQ4	VI	I. batatas and I. nil
198	IbVQ19	I	InVQ27	I	I. batatas and I. nil
199	IbVQ20	VI	InVQ28	VI	I. batatas and I. nil
200	IbVQ22	IV	InVQ25	IV	I. batatas and I. nil
201	ItfVQ6	IV	InVQ39	IV	I. trifida and I. nil
202	ItfVQ7	IV	InVQ40	IV	I. trifida and I. nil
203	ItfVQ9	I	InVQ41	I	I. trifida and I. nil
204	ItfVQ11	III	InVQ44	III	I. trifida and I. nil
205	ItfVQ12	VI	InVQ42	VI	I. trifida and I. nil
206	ItfVQ14	III	InVQ25	IV	I. trifida and I. nil
207	ItfVQ16	VI	InVQ26	VI	I. trifida and I. nil
208	ItfVQ18	IV	InVQ27	I	I. trifida and I. nil
209	ItfVQ19	IV	InVQ28	VI	I. trifida and I. nil
210	ItfVQ20	VI	InVQ23	VI	I. trifida and I. nil
211	ItfVQ23	I	InVQ24	III	I. trifida and I. nil
212	ItfVQ24	V	InVQ30	I	I. trifida and I. nil
213	ItfVQ26	III	InVQ31	VI	I. trifida and I. nil
214	ItfVQ27	V	InVQ7	III	I. trifida and I. nil
215	ItfVQ28	III	InVQ9	VI	I. trifida and I. nil
216	ItfVQ30	V	InVQ8	IV	I. trifida and I. nil
217	ItfVQ31	III	InVQ6	IV	I. trifida and I. nil
218	ItfVQ33	V	InVQ4	VI	I. trifida and I. nil
219	ItfVQ35	IV	InVQ38	I	I. trifida and I. nil
220	ItfVQ39	VI	InVQ37	V	I. trifida and I. nil
221	ItfVQ40	I	InVQ36	III	I. trifida and I. nil
222	ItfVQ42	II	InVQ35	V	I. trifida and I. nil
223	ItfVQ43	II	InVQ34	III	I. trifida and I. nil
224	ItfVQ44	II	InVQ2	V	I. trifida and I. nil
225	ItfVQ46	V	InVQ1	III	I. trifida and I. nil
226	ItfVQ47	IV	InVQ45	V	I. trifida and I. nil
227	ItfVQ49	VI	InVQ32	V	I. trifida and I. nil
228	ItfVQ50	I	InVQ10	IV	I. trifida and I. nil
229	ItfVQ52	VI	InVQ13	VI	I. trifida and I. nil
230	ItfVQ53	VI	InVQ14	I	I. trifida and I. nil
231	ItfVQ56	III	InVQ15	II	I. trifida and I. nil
232	ItfVQ57	I	InVQ18	II	I. trifida and I. nil
233	ItfVQ58	VI	InVQ22	II	I. trifida and I. nil
