# Supplementary material for: Genome-wide comparative analysis of the valine glutamine motif containing genes in four Ipomoea species
Source: BMC Plant Biol. 2023 Apr 22;23:209. doi: 10.1186/s12870-023-04235-6 (PMC10122360; doi:10.1186/s12870-023-04235-6)
Supplement: Supplementary file 4 — Additional file 4: Table S4. VQ orthologous groups among the four Ipomoea species. [file 12870_2023_4235_MOESM4_ESM.xlsx]

## Sheet: Sheet1
Table S4. Orthologous VQ gene groups among the four Ipomoea species.
NO.	Gene-1	Gene-2	Gene-3	Gene-4
1	IbVQ1	ItfVQ28	ItbVQ22	InVQ34
2	IbVQ12	ItfVQ56	ItbVQ48	InVQ24
3	IbVQ13	ItfVQ58	ItbVQ50	InVQ31
4	IbVQ14	ItfVQ57	ItbVQ49	InVQ30
5	IbVQ18	ItfVQ20	ItbVQ14	InVQ4
6	IbVQ19	ItfVQ50	ItbVQ43	InVQ27
7	IbVQ2	ItfVQ27	ItbVQ21	InVQ35
8	IbVQ20	ItfVQ52	ItbVQ44	InVQ28
9	IbVQ22	ItfVQ47	ItbVQ40	InVQ25
10	IbVQ23	ItfVQ33	ItbVQ26	InVQ45
11	IbVQ25	ItfVQ12	ItbVQ7	InVQ43
12	IbVQ26	ItfVQ11	ItbVQ6	InVQ44
13	IbVQ28	ItfVQ9	ItbVQ4	InVQ41
14	IbVQ33	ItfVQ7	ItbVQ2	InVQ40
15	IbVQ36	ItfVQ6	ItbVQ1	InVQ39
16	IbVQ37	ItfVQ19	ItbVQ13	InVQ6
17	IbVQ38	ItfVQ14	ItbVQ12	InVQ7
18	IbVQ4	ItfVQ26	ItbVQ20	InVQ36
19	IbVQ41	ItfVQ18	ItbVQ10	InVQ8
20	IbVQ43	ItfVQ16	ItbVQ8	InVQ9
21	IbVQ44	ItfVQ46	ItbVQ39	InVQ32
22	IbVQ47	ItfVQ43	ItbVQ36	InVQ18
23	IbVQ48	ItfVQ44	ItbVQ37	InVQ22
24	IbVQ5	ItfVQ24	ItbVQ18	InVQ37
25	IbVQ51	ItfVQ40	ItbVQ33	InVQ14
26	IbVQ52	ItfVQ35	ItbVQ30	InVQ10
27	IbVQ53	ItfVQ31	ItbVQ25	InVQ1
28	IbVQ54	ItfVQ30	ItbVQ24	InVQ2
29	IbVQ8	ItfVQ23	ItbVQ16	InVQ38
30	IbVQ9	ItfVQ53	ItbVQ45	InVQ23
