# Supplementary material for: Genome-wide comparative analysis of the valine glutamine motif containing genes in four Ipomoea species
Source: BMC Plant Biol. 2023 Apr 22;23:209. doi: 10.1186/s12870-023-04235-6 (PMC10122360; doi:10.1186/s12870-023-04235-6)
Supplement: Supplementary file 5 — Additional file 5: Table S5. Ka and Ks of VQ genes within or between sweetpotato, I. trifida, I. triloba and I. nil. [file 12870_2023_4235_MOESM5_ESM.xlsx]

## Sheet: Ka_Ks
Table S5. Ka and Ks of duplicated VQ genes within or between sweetpotato, I. trifida, I. triloba and I. nil.
NO.	Seq_1	Seq_2	Ka	Ks	Ka/Ks	Duplication pattern
1	IbVQ6	IbVQ7	0.0198031	0.0228154	0.86797	Tandem
2	IbVQ28	IbVQ29	0.27881	0.739311	0.377122	Tandem
3	IbVQ49	IbVQ50	0.0522708	0.187441	0.278865	Tandem
4	IbVQ2	IbVQ10	0.475522	1.32917	0.357757	Segmental
5	IbVQ2	IbVQ17	0.361151	2.65714	0.135917	Segmental
6	IbVQ9	IbVQ18	0.322321	1.06863	0.30162	Segmental
7	IbVQ10	IbVQ17	0.365956	1.10713	0.330546	Segmental
8	IbVQ11	IbVQ15	0.336533	1.25509	0.268134	Segmental
9	IbVQ23	IbVQ44	0.272062	0.868304	0.313325	Segmental
10	IbVQ26	IbVQ53	0.300166	0.742945	0.404022	Segmental
11	IbVQ27	IbVQ31	0.0148031	0.0354048	0.41811	Segmental
12	IbVQ27	IbVQ32	0.0237768	0.0675625	0.351922	Segmental
13	IbVQ27	IbVQ42	0.41472	1.90959	0.217177	Segmental
14	IbVQ28	IbVQ19	0.414084	1.44153	0.287254	Segmental
15	IbVQ31	IbVQ32	0.0149104	0.0822115	0.181366	Segmental
16	IbVQ33	IbVQ41	0.23504	0.793995	0.296022	Segmental
17	IbVQ36	IbVQ41	0.435666	2.34742	0.185594	Segmental
18	IbVQ36	IbVQ52	0.196414	0.936334	0.209769	Segmental
19	IbVQ41	IbVQ55	0.18698	1.08861	0.17176	Segmental
20	IbVQ43	IbVQ20	0.53412	2.57023	0.20781	Segmental
21	IbVQ44	IbVQ45	0.086556	0.162086	0.534012	Segmental
22	IbVQ44	IbVQ46	0.0513909	0.0868775	0.591533	Segmental
23	IbVQ45	IbVQ46	0.0123587	0.0641839	0.192551	Segmental
24	IbVQ51	IbVQ14	0.53715	1.91328	0.280749	Segmental
25	IbVQ1	IbVQ12	0.208828	1.26659	0.164874	Segmental
26	ItfVQ8	ItfVQ9	0.295163	0.687218	0.429503	Tandem
27	ItfVQ14	ItfVQ15	0.740255	1.08061	0.685037	Tandem
28	ItfVQ35	ItfVQ36	0.0224895	0.0249281	0.902175	Tandem
29	ItfVQ36	ItfVQ37	0.0224895	0.0249281	0.902175	Tandem
30	ItfVQ37	ItfVQ38	0.0224895	0.0249281	0.902175	Tandem
31	ItfVQ41	ItfVQ42	0.0578461	0.174539	0.331422	Tandem
32	ItfVQ43	ItfVQ44	0.710551	1.88	0.377953	Tandem
33	ItfVQ6	ItfVQ35	0.15797	0.832284	0.189802	Segmental
34	ItfVQ7	ItfVQ18	0.183763	0.835323	0.21999	Segmental
35	ItfVQ8	ItfVQ50	0.31903	0.786253	0.40576	Segmental
36	ItfVQ10	ItfVQ51	0.550931	1.44689	0.38077	Segmental
37	ItfVQ12	ItfVQ53	0.760723	2.49804	0.304528	Segmental
38	ItfVQ18	ItfVQ36	0.361995	2.32673	0.155581	Segmental
39	ItfVQ23	ItfVQ45	0.261368	1.68711	0.154921	Segmental
40	ItfVQ33	ItfVQ46	0.282797	0.87775	0.322184	Segmental
41	ItfVQ48	ItfVQ34	0.830507	1.62851	0.509981	Segmental
42	ItfVQ51	ItfVQ17	0.352	1.56854	0.224413	Segmental
43	ItfVQ53	ItfVQ20	0.317606	1.22342	0.259606	Segmental
44	ItfVQ54	ItfVQ27	0.451209	1.71835	0.262583	Segmental
45	ItfVQ55	ItfVQ21	0.434663	1.60272	0.271202	Segmental
46	ItfVQ56	ItfVQ28	0.218716	1.19139	0.18358	Segmental
47	ItfVQ58	ItfVQ39	0.251049	0.855329	0.293512	Segmental
48	ItbVQ3	ItbVQ4	0.337147	0.683479	0.49328	Tandem
49	ItbVQ11	ItbVQ12	0.315861	0.766838	0.4119	Tandem
50	ItbVQ29	ItbVQ28	0.0224759	0.0249726	0.900022	Tandem
51	ItbVQ28	ItbVQ30	0.0224759	0.0249726	0.900022	Tandem
52	ItbVQ30	ItbVQ31	0.0224759	0.0249726	0.900022	Tandem
53	ItbVQ34	ItbVQ35	0.0442606	0.165504	0.26743	Tandem
54	ItbVQ1	ItbVQ29	0.152089	0.820205	0.185428	Segmental
55	ItbVQ2	ItbVQ10	0.219164	0.725748	0.301984	Segmental
56	ItbVQ2	ItbVQ23	0.249524	0.761646	0.327612	Segmental
57	ItbVQ3	ItbVQ43	0.365175	0.986815	0.370054	Segmental
58	ItbVQ15	ItbVQ17	0.543987	1.66248	0.327214	Segmental
59	ItbVQ16	ItbVQ38	0.251449	1.6221	0.155015	Segmental
60	ItbVQ20	ItbVQ25	0.249785	1.00867	0.247637	Segmental
61	ItbVQ26	ItbVQ39	0.2602	0.948567	0.274308	Segmental
62	ItbVQ40	ItbVQ13	0.285097	1.82736	0.156015	Segmental
63	ItbVQ41	ItbVQ27	0.694514	1.71718	0.40445	Segmental
64	ItbVQ44	ItbVQ8	0.586701	1.61571	0.363122	Segmental
65	ItbVQ45	ItbVQ14	0.343899	1.14444	0.300496	Segmental
66	ItbVQ46	ItbVQ21	0.402294	1.40328	0.286681	Segmental
67	ItbVQ47	ItbVQ15	0.389987	1.38284	0.28202	Segmental
68	ItbVQ48	ItbVQ22	0.204797	1.05427	0.194254	Segmental
69	ItbVQ49	ItbVQ33	0.565662	1.90268	0.297298	Segmental
70	ItbVQ49	ItbVQ33	0.565662	1.90268	0.297298	Segmental
71	ItbVQ50	ItbVQ32	0.190147	0.776751	0.244798	Segmental
72	InVQ32	InVQ33	0	0.00506331	0	Tandem
73	InVQ10	InVQ11	0.0222595	0.0248838	0.894538	Tandem
74	InVQ11	InVQ12	0.0173799	0.0231198	0.751734	Tandem
75	InVQ18	InVQ19	0	0.0122702	0	Tandem
76	InVQ20	InVQ21	0.0364023	0.0320333	1.13639	Tandem
77	InVQ42	InVQ43	0	0.00346421	0	Tandem
78	InVQ1	InVQ44	0.19467	0.752972	0.258535	Segmental
79	InVQ40	InVQ8	0.231546	0.865492	0.267531	Segmental
80	InVQ41	InVQ27	0.339621	1.89272	0.179436	Segmental
81	InVQ39	InVQ10	0.22262	0.916972	0.242777	Segmental
82	InVQ34	InVQ24	0.18912	1.05405	0.179423	Segmental
83	InVQ4	InVQ23	0.320703	1.06806	0.300266	Segmental
84	InVQ30	InVQ14	0.532435	1.48825	0.35776	Segmental
85	InVQ35	InVQ5	0.358199	1.76307	0.203167	Segmental
86	IbVQ1	ItfVQ28	0.0202749	0.0731916	0.277012	Segmental
87	IbVQ2	ItfVQ27	0.00331859	0.0438081	0.0757529	Segmental
88	IbVQ4	ItfVQ26	0.0232782	0.0801171	0.290552	Segmental
89	IbVQ5	ItfVQ24	0.00857152	0.0593281	0.144477	Segmental
90	IbVQ23	ItfVQ33	0	0.0831987	0	Segmental
91	IbVQ24	ItfVQ34	0.00919787	0.0751971	0.122317	Segmental
92	IbVQ25	ItfVQ12	0.0254154	0.0730306	0.34801	Segmental
93	IbVQ26	ItfVQ11	0.0052076	0.0489526	0.106381	Segmental
94	IbVQ27	ItfVQ10	0.017299	0.0445235	0.388536	Segmental
95	IbVQ30	ItfVQ8	0.0206199	0.0157074	1.31275	Segmental
96	IbVQ31	ItfVQ10	0.0123004	0.0633861	0.194055	Segmental
97	IbVQ32	ItfVQ10	0.0174246	0.0631477	0.275933	Segmental
98	IbVQ33	ItfVQ7	0.0054103	0.0425043	0.127288	Segmental
99	IbVQ36	ItfVQ6	0.070486	0.184714	0.381596	Segmental
100	IbVQ37	ItfVQ19	0.00498341	0.0929021	0.0536415	Segmental
101	IbVQ38	ItfVQ14	0.0764009	0.187391	0.407708	Segmental
102	IbVQ39	ItfVQ15	0.002268	0.0907335	0.0249963	Segmental
103	IbVQ41	ItfVQ18	0	0.0823213	0	Segmental
104	IbVQ42	ItfVQ17	0	0.016831	0	Segmental
105	IbVQ43	ItfVQ16	0.110396	0.206291	0.535149	Segmental
106	IbVQ44	ItfVQ46	0.0562424	0.1154	0.487369	Segmental
107	IbVQ45	ItfVQ46	0.0104675	0.0613791	0.170538	Segmental
108	IbVQ47	ItfVQ43	0.00877845	0.0417741	0.210141	Segmental
109	IbVQ48	ItfVQ44	0.0141048	0.0312003	0.452072	Segmental
110	IbVQ50	ItfVQ42	0.0462129	0.201198	0.229689	Segmental
111	IbVQ51	ItfVQ40	0.00875922	0.0520139	0.168402	Segmental
112	IbVQ52	ItfVQ35	0.0268597	0.0848825	0.316434	Segmental
113	IbVQ53	ItfVQ31	0.0577208	0.0691278	0.834986	Segmental
114	IbVQ54	ItfVQ30	0.00632498	0.0637956	0.0991446	Segmental
115	IbVQ55	ItfVQ29	0	0.0385937	0	Segmental
116	IbVQ8	ItfVQ23	0.0157935	0.0736223	0.214521	Segmental
117	IbVQ9	ItfVQ53	0.00828901	0.0451264	0.183684	Segmental
118	IbVQ10	ItfVQ54	0.0386799	0.0856715	0.451491	Segmental
119	IbVQ11	ItfVQ55	0.0196218	0.0140519	1.39638	Segmental
120	IbVQ12	ItfVQ56	0.00397089	0.0415948	0.095466	Segmental
121	IbVQ13	ItfVQ58	0.0038241	0.0472597	0.0809167	Segmental
122	IbVQ14	ItfVQ57	0.0353384	0.086116	0.410359	Segmental
123	IbVQ15	ItfVQ21	0	0.0586618	0	Segmental
124	IbVQ18	ItfVQ20	0.0133243	0.0703134	0.189498	Segmental
125	IbVQ19	ItfVQ50	0	0.0402781	0	Segmental
126	IbVQ20	ItfVQ52	0.025065	0.0231977	1.08049	Segmental
127	IbVQ21	ItfVQ48	0.00215363	0.0220604	0.097624	Segmental
128	IbVQ22	ItfVQ47	0.079729	0.155948	0.511252	Segmental
129	ItfVQ6	ItbVQ1	0.0119445	0.0533822	0.223755	Segmental
130	ItfVQ7	ItbVQ2	0.00688605	0.0427669	0.161013	Segmental
131	ItfVQ8	ItbVQ3	0.00506973	0.0323937	0.156504	Segmental
132	ItfVQ9	ItbVQ4	0.00474685	0.0301548	0.157416	Segmental
133	ItfVQ10	ItbVQ5	0.0123257	0.111315	0.110728	Segmental
134	ItfVQ11	ItbVQ6	0.012206	0.0660371	0.184836	Segmental
135	ItfVQ12	ItbVQ7	0.0046008	0.076818	0.0598922	Segmental
136	ItfVQ47	ItbVQ40	0.0219838	0.0693563	0.316969	Segmental
137	ItfVQ48	ItbVQ41	0.017918	0.0306556	0.584493	Segmental
138	ItfVQ49	ItbVQ42	0.0131679	0.094556	0.13926	Segmental
139	ItfVQ50	ItbVQ43	0.0162939	0.0546939	0.297911	Segmental
140	ItfVQ52	ItbVQ44	0.0421208	0.0525113	0.802128	Segmental
141	ItfVQ53	ItbVQ45	0.0119644	0.0418957	0.285575	Segmental
142	ItfVQ54	ItbVQ46	0.0267091	0.0747224	0.357444	Segmental
143	ItfVQ55	ItbVQ47	0.0198424	0.0140849	1.40877	Segmental
144	ItfVQ56	ItbVQ48	0	0.0175789	0	Segmental
145	ItfVQ57	ItbVQ49	0.019429	0.0977875	0.198686	Segmental
146	ItfVQ58	ItbVQ50	0.0136767	0.0935792	0.146151	Segmental
147	ItfVQ14	ItbVQ12	0.229036	0.318369	0.719405	Segmental
148	ItfVQ15	ItbVQ11	0.00367423	0.134588	0.0272998	Segmental
149	ItfVQ16	ItbVQ8	0.00810956	0.0740962	0.109446	Segmental
150	ItfVQ17	ItbVQ9	0	0.00855929	0	Segmental
151	ItfVQ18	ItbVQ10	0.00192647	0.0903346	0.021326	Segmental
152	ItfVQ19	ItbVQ13	0	0.0296701	0	Segmental
153	ItfVQ20	ItbVQ14	0.0108796	0.0821461	0.132442	Segmental
154	ItfVQ21	ItbVQ15	0.0312545	0.035721	0.874961	Segmental
155	ItfVQ23	ItbVQ16	0.0104214	0.0266695	0.39076	Segmental
156	ItfVQ24	ItbVQ18	0.00772208	0.0561818	0.137448	Segmental
157	ItfVQ25	ItbVQ19	0.0182306	0.0595157	0.306316	Segmental
158	ItfVQ26	ItbVQ20	0.00833053	0.0482578	0.172625	Segmental
159	ItfVQ27	ItbVQ21	0.0318069	0.0924245	0.344139	Segmental
160	ItfVQ28	ItbVQ22	0.00804972	0.0794636	0.101301	Segmental
161	ItfVQ29	ItbVQ23	0	0.0385937	0	Segmental
162	ItfVQ30	ItbVQ24	0.0107832	0.0800166	0.134763	Segmental
163	ItfVQ31	ItbVQ25	0.0463042	0.0530022	0.873628	Segmental
164	ItfVQ33	ItbVQ26	0.00129674	0.0918088	0.0141243	Segmental
165	ItfVQ34	ItbVQ27	0.165031	0.240508	0.686176	Segmental
166	ItfVQ35	ItbVQ30	0.00358103	0.0377438	0.0948772	Segmental
167	ItfVQ39	ItbVQ32	0.0913963	0.265121	0.344734	Segmental
168	ItfVQ40	ItbVQ33	0.0145706	0.0841512	0.173148	Segmental
169	ItfVQ42	ItbVQ35	0.00542008	0.0373909	0.144957	Segmental
170	ItfVQ43	ItbVQ36	0.101961	0.197808	0.515456	Segmental
171	ItfVQ44	ItbVQ37	0.014006	0.0205492	0.681583	Segmental
172	ItfVQ45	ItbVQ38	0.0127867	0.0859616	0.148749	Segmental
173	ItfVQ46	ItbVQ39	0.0111773	0.0526725	0.212204	Segmental
174	ItbVQ1	InVQ39	0.0582817	0.160479	0.363174	Segmental
175	ItbVQ2	InVQ40	0.0268302	0.0774644	0.346356	Segmental
176	ItbVQ4	InVQ41	0.0337135	0.124638	0.270491	Segmental
177	ItbVQ6	InVQ44	0.0321717	0.127659	0.252013	Segmental
178	ItbVQ7	InVQ43	0.0338523	0.18769	0.180363	Segmental
179	ItbVQ40	InVQ25	0.0291476	0.114851	0.253786	Segmental
180	ItbVQ42	InVQ26	0.0640155	0.215857	0.296565	Segmental
181	ItbVQ43	InVQ27	0.0675086	0.0832262	0.811147	Segmental
182	ItbVQ44	InVQ28	0.0711239	0.192245	0.369966	Segmental
183	ItbVQ45	InVQ23	0.0479334	0.125373	0.382328	Segmental
184	ItbVQ48	InVQ24	0.0131938	0.132316	0.0997144	Segmental
185	ItbVQ49	InVQ30	0.0623254	0.131014	0.475716	Segmental
186	ItbVQ50	InVQ31	0.0390544	0.158396	0.246561	Segmental
187	ItbVQ8	InVQ9	0.0277049	0.245315	0.112936	Segmental
188	ItbVQ10	InVQ8	0.0398765	0.168813	0.236218	Segmental
189	ItbVQ12	InVQ7	0.0969842	0.235263	0.412237	Segmental
190	ItbVQ13	InVQ6	0.0878367	0.239555	0.366667	Segmental
191	ItbVQ14	InVQ4	0.0731727	0.400833	0.182552	Segmental
192	ItbVQ16	InVQ38	0.0603893	0.196234	0.307741	Segmental
193	ItbVQ18	InVQ37	0.0330806	0.173329	0.190855	Segmental
194	ItbVQ20	InVQ36	0.0369803	0.0881963	0.419295	Segmental
195	ItbVQ21	InVQ35	0.0457452	0.166922	0.274052	Segmental
196	ItbVQ22	InVQ34	0.0305413	0.1943	0.157186	Segmental
197	ItbVQ24	InVQ2	0.0404111	0.196934	0.205202	Segmental
198	ItbVQ25	InVQ1	0.0642464	0.0906107	0.709037	Segmental
199	ItbVQ26	InVQ45	0.016912	0.260445	0.0649352	Segmental
200	ItbVQ39	InVQ32	0.0421247	0.116765	0.360764	Segmental
201	ItbVQ30	InVQ10	0.0265272	0.0995778	0.266396	Segmental
202	ItbVQ32	InVQ13	0.0364506	0.232486	0.156786	Segmental
203	ItbVQ33	InVQ14	0.103163	0.260992	0.395273	Segmental
204	ItbVQ34	InVQ15	0.0540296	0.253237	0.213356	Segmental
205	ItbVQ36	InVQ18	0.213938	0.294417	0.726649	Segmental
206	ItbVQ37	InVQ22	0.0342962	0.0626607	0.547333	Segmental
207	IbVQ1	ItbVQ22	0.0161297	0.091764	0.175773	Segmental
208	IbVQ2	ItbVQ21	0.0270632	0.0681427	0.397155	Segmental
209	IbVQ4	ItbVQ20	0.0189984	0.0800349	0.237376	Segmental
210	IbVQ5	ItbVQ18	0.0102687	0.0829202	0.123839	Segmental
211	IbVQ6	ItbVQ17	0.0131199	0.032263	0.406653	Segmental
212	IbVQ23	ItbVQ26	0.00129702	0.0833088	0.0155688	Segmental
213	IbVQ24	ItbVQ27	0.177571	0.184981	0.95994	Segmental
214	IbVQ25	ItbVQ7	0.0247768	0.0926518	0.267418	Segmental
215	IbVQ26	ItbVQ6	0.00695556	0.0716469	0.0970811	Segmental
216	IbVQ27	ItbVQ5	0.0198441	0.100915	0.196641	Segmental
217	IbVQ28	ItbVQ4	0	0.0303072	0	Segmental
218	IbVQ30	ItbVQ3	0.0246429	0.0463468	0.531706	Segmental
219	IbVQ31	ItbVQ5	0.0198195	0.101381	0.195495	Segmental
220	IbVQ32	ItbVQ5	0.0199887	0.0626763	0.31892	Segmental
221	IbVQ33	ItbVQ2	0.00517021	0.0327474	0.157882	Segmental
222	IbVQ36	ItbVQ1	0.0753577	0.177816	0.423796	Segmental
223	IbVQ37	ItbVQ13	0.00498341	0.0765971	0.06506	Segmental
224	IbVQ38	ItbVQ12	0.277929	0.36973	0.751708	Segmental
225	IbVQ39	ItbVQ11	0.00681952	0.0909631	0.0749702	Segmental
226	IbVQ41	ItbVQ10	0	0.0469427	0	Segmental
227	IbVQ42	ItbVQ9	0	0.00855929	0	Segmental
228	IbVQ43	ItbVQ8	0.125824	0.258998	0.485812	Segmental
229	IbVQ44	ItbVQ39	0.048284	0.0988601	0.488407	Segmental
230	IbVQ45	ItbVQ39	0.00894976	0.0511232	0.175063	Segmental
231	IbVQ47	ItbVQ36	0.0177065	0.0432293	0.409595	Segmental
232	IbVQ48	ItbVQ37	0.0140849	0.0530256	0.265625	Segmental
233	IbVQ50	ItbVQ35	0.0414921	0.205434	0.201973	Segmental
234	IbVQ51	ItbVQ33	0.0117076	0.0627544	0.186562	Segmental
235	IbVQ52	ItbVQ30	0.0313149	0.101503	0.308513	Segmental
236	IbVQ53	ItbVQ25	0.0788529	0.100868	0.78174	Segmental
237	IbVQ54	ItbVQ24	0.00630504	0.0356282	0.176968	Segmental
238	IbVQ55	ItbVQ23	0.00201952	0.0381843	0.0528889	Segmental
239	IbVQ8	ItbVQ16	0.00522764	0.0833548	0.0627155	Segmental
240	IbVQ9	ItbVQ45	0.00834999	0.0675812	0.123555	Segmental
241	IbVQ10	ItbVQ46	0.00871259	0.0470374	0.185227	Segmental
242	IbVQ12	ItbVQ48	0.00396958	0.0477773	0.0830849	Segmental
243	IbVQ13	ItbVQ50	0.00974356	0.0739059	0.131837	Segmental
244	IbVQ14	ItbVQ49	0.0226677	0.0754676	0.300363	Segmental
245	IbVQ18	ItbVQ14	0.00966586	0.0664641	0.14543	Segmental
246	IbVQ19	ItbVQ43	0.0163161	0.0686979	0.237505	Segmental
247	IbVQ20	ItbVQ44	0.0425555	0.0688743	0.617872	Segmental
248	IbVQ21	ItbVQ41	0.0156664	0.0543575	0.28821	Segmental
249	IbVQ22	ItbVQ40	0.0905887	0.160173	0.565566	Segmental
250	IbVQ1	InVQ34	0.0529601	0.252205	0.209988	Segmental
251	IbVQ2	InVQ35	0.0355321	0.130498	0.272282	Segmental
252	IbVQ4	InVQ36	0.0383262	0.126431	0.303139	Segmental
253	IbVQ5	InVQ37	0.0380782	0.142685	0.266869	Segmental
254	IbVQ23	InVQ45	0.015499	0.301182	0.0514605	Segmental
255	IbVQ25	InVQ43	0.0666709	0.238072	0.280045	Segmental
256	IbVQ26	InVQ44	0.0321765	0.14035	0.229259	Segmental
257	IbVQ28	InVQ41	0.0336056	0.12595	0.266818	Segmental
258	IbVQ33	InVQ40	0.0261494	0.084159	0.310715	Segmental
259	IbVQ36	InVQ39	0.117589	0.291303	0.403664	Segmental
260	IbVQ37	InVQ6	0.0906832	0.229754	0.394696	Segmental
261	IbVQ38	InVQ7	0.301475	0.504039	0.598118	Segmental
262	IbVQ41	InVQ8	0.0410749	0.155344	0.264412	Segmental
263	IbVQ43	InVQ9	0.163807	0.413394	0.396249	Segmental
264	IbVQ44	InVQ32	0.0796729	0.166248	0.479242	Segmental
265	IbVQ45	InVQ32	0.0547028	0.131197	0.416953	Segmental
266	IbVQ47	InVQ18	0.06353	0.133129	0.477208	Segmental
267	IbVQ48	InVQ22	0.0441777	0.0878018	0.503152	Segmental
268	IbVQ50	InVQ15	0.0513559	0.297759	0.172475	Segmental
269	IbVQ51	InVQ14	0.10428	0.21362	0.488156	Segmental
270	IbVQ52	InVQ10	0.0451501	0.126311	0.357453	Segmental
271	IbVQ53	InVQ1	0.0417257	0.0650226	0.64171	Segmental
272	IbVQ54	InVQ2	0.0317422	0.177514	0.178815	Segmental
273	IbVQ8	InVQ38	0.0632387	0.196395	0.321997	Segmental
274	IbVQ9	InVQ23	0.0435555	0.0952451	0.457299	Segmental
275	IbVQ12	InVQ24	0.0152548	0.104379	0.146148	Segmental
276	IbVQ13	InVQ31	0.0493539	0.162304	0.304083	Segmental
277	IbVQ14	InVQ30	0.0694711	0.098502	0.705276	Segmental
278	IbVQ17	InVQ5	0.0621651	0.0793261	0.783666	Segmental
279	IbVQ18	InVQ4	0.0773542	0.363441	0.212838	Segmental
280	IbVQ19	InVQ27	0.0495707	0.0824628	0.601128	Segmental
281	IbVQ20	InVQ28	0.0576415	0.216102	0.266733	Segmental
282	IbVQ22	InVQ25	0.126317	0.294209	0.429346	Segmental
283	ItfVQ6	InVQ39	0.0579744	0.17465	0.331945	Segmental
284	ItfVQ7	InVQ40	0.0255865	0.0510981	0.500732	Segmental
285	ItfVQ9	InVQ41	0.0287575	0.125291	0.229527	Segmental
286	ItfVQ11	InVQ44	0.0358117	0.134273	0.266708	Segmental
287	ItfVQ12	InVQ42	0.0399268	0.185409	0.215344	Segmental
288	ItfVQ19	InVQ28	1.01086	1.7047	0.592985	Segmental
289	ItfVQ20	InVQ23	0.313953	0.952643	0.32956	Segmental
290	ItfVQ23	InVQ24	1.33581	2.32355	0.574902	Segmental
291	ItfVQ24	InVQ30	1.5127	2.26966	0.666486	Segmental
292	ItfVQ26	InVQ31	1.20071	1.88053	0.638494	Segmental
293	ItfVQ27	InVQ7	1.03023	1.9812	0.520002	Segmental
294	ItfVQ28	InVQ9	1.04847	1.62823	0.643932	Segmental
295	ItfVQ30	InVQ8	0.928863	3.39219	0.273824	Segmental
296	ItfVQ31	InVQ6	1.08306	1.87737	0.576905	Segmental
297	ItfVQ33	InVQ4	1.03812	2.75106	0.377353	Segmental
298	ItfVQ35	InVQ38	1.18999	2.71347	0.438547	Segmental
299	ItfVQ39	InVQ37	1.1532	1.56702	0.735919	Segmental
300	ItfVQ44	InVQ2	1.31017	3.34581	0.391586	Segmental
301	ItfVQ47	InVQ45	1.05151	2.84989	0.368965	Segmental
302	ItfVQ53	InVQ14	1.40062	2.25705	0.620552	Segmental
303	ItfVQ58	InVQ22	1.32681	1.96281	0.675974	Segmental
