# Supplementary material for: Genome-wide comparative analysis of the valine glutamine motif containing genes in four Ipomoea species
Source: BMC Plant Biol. 2023 Apr 22;23:209. doi: 10.1186/s12870-023-04235-6 (PMC10122360; doi:10.1186/s12870-023-04235-6)
Supplement: Supplementary file 6 — Additional file 6: Table S6. Statistics of stress-related regulatory elements in the eight phylogenetic groups. [file 12870_2023_4235_MOESM6_ESM.xlsx]

## Sheet: Sheet1
Table S6. Statistics of stress-related regulatory elements in the eight phylogenetic groups of VQ genes.
Elements	Group I		Group II		Group III		Group IV		Group V		Group VI		Group VII		Group VIII		Total
	Number	Percentage	Number	Percentage	Number	Percentage	Number	Percentage	Number	Percentage	Number	Percentage	Number	Percentage	Number	Percentage	Number	Percentage
ABRE	56	0.183007	16	0.0987654	48	0.253968	56	0.251121	69	0.233108	93	0.221429	17	0.232877	7	0.0985915	362	0.208046
ARE	44	0.143791	30	0.185185	42	0.222222	48	0.215247	54	0.182432	83	0.197619	17	0.232877	8	0.112676	326	0.187356
CGTCA-motif	59	0.19281	41	0.253086	24	0.126984	16	0.0717489	37	0.125	46	0.109524	5	0.0684932	13	0.183099	241	0.138506
TGACG-motif	59	0.19281	41	0.253086	24	0.126984	16	0.0717489	37	0.125	46	0.109524	5	0.0684932	13	0.183099	241	0.138506
W box	32	0.104575	6	0.037037	15	0.0793651	18	0.0807175	48	0.162162	60	0.142857	7	0.0958904	18	0.253521	204	0.117241
MBS	23	0.0751634	5	0.0308642	9	0.047619	20	0.0896861	20	0.0675676	26	0.0619048	12	0.164384	2	0.028169	117	0.0672414
WUN-motif	11	0.0359477	4	0.0246914	15	0.0793651	19	0.0852018	19	0.0641892	21	0.05	4	0.0547945	5	0.0704225	98	0.0563218
LTR	9	0.0294118	11	0.0679012	7	0.037037	21	0.0941704	8	0.027027	17	0.0404762	4	0.0547945	2	0.028169	79	0.0454023
TCA-element	13	0.0424837	8	0.0493827	5	0.026455	9	0.0403587	4	0.0135135	28	0.0666667	2	0.0273973	3	0.0422535	72	0.0413793
Total	306	1	162	1	189	1	223	1	296	1	420	1	73	1	71	1	1740	1
