# Supplementary material for: Genome-wide comparative analysis of the valine glutamine motif containing genes in four Ipomoea species
Source: BMC Plant Biol. 2023 Apr 22;23:209. doi: 10.1186/s12870-023-04235-6 (PMC10122360; doi:10.1186/s12870-023-04235-6)
Supplement: Supplementary file 7 — Additional file 7: Table S7. The differentially expressed VQ genes response to sweetpotato biotic and abiotic stresses. [file 12870_2023_4235_MOESM7_ESM.xlsx]

## Sheet: 40DEGs
Table S7. The differentially expressed VQ genes response to sweetpotato biotic and abiotic stresses.
NO.	Gene_name	Phylogenetic_group	Sweet potato stem nematode infection	Ceratocystis fimbriata pathogen infection	Cold treatment	Salt treatment	Drought treatment
1	IbVQ1	III	-	+	+	-	+
2	IbVQ2	V	+	-	+	-	-
3	IbVQ3	VI	+	-	-	+	-
4	IbVQ4	III	-	-	+	-	+
5	IbVQ5	V	+	-	+	-	-
6	IbVQ8	I	+	+	+	+	+
7	IbVQ9	VI	-	-	-	+	-
8	IbVQ10	V	+	+	+	-	+
9	IbVQ11	VII	+	+	+	-	-
10	IbVQ13	VI	+	+	-	-	+
11	IbVQ14	I	+	-	-	+	-
12	IbVQ17	V	-	-	-	-	+
13	IbVQ18	VI	+	+	+	-	+
14	IbVQ19	I	+	-	-	-	-
15	IbVQ20	VI	+	+	-	+	+
16	IbVQ21	VI	-	-	+	+	+
17	IbVQ23	V	-	-	+	-	-
18	IbVQ24	VI	+	+	+	+	-
19	IbVQ25	VI	+	+	+	+	+
20	IbVQ26	III	-	-	+	-	+
21	IbVQ27	VIII	+	-	-	-	-
22	IbVQ28	I	+	+	+	-	-
23	IbVQ29	I	-	-	-	+	-
24	IbVQ33	IV	-	+	+	+	-
25	IbVQ34	VI	-	+	-	-	-
26	IbVQ35	IV	+	+	-	-	+
27	IbVQ36	IV	-	+	+	+	+
28	IbVQ37	IV	+	+	+	+	-
29	IbVQ41	IV	+	+	+	-	-
30	IbVQ42	VIII	+	-	-	+	+
31	IbVQ43	VI	+	+	+	+	-
32	IbVQ44	V	+	+	+	+	+
33	IbVQ45	V	+	-	+	+	+
34	IbVQ46	V	+	-	+	-	+
35	IbVQ48	II	-	-	-	+	-
36	IbVQ50	II	-	-	+	-	-
37	IbVQ51	I	+	-	-	-	-
38	IbVQ52	IV	+	-	-	-	-
39	IbVQ54	V	+	+	-	-	-
40	IbVQ55	IV	+	+	-	-	-
"+" refer to posistive DEGs in the stess treatment; "-" refer to negative DEGs in the stess treatment.
