# Supplementary material for: Genome-wide comparative analysis of the valine glutamine motif containing genes in four Ipomoea species
Source: BMC Plant Biol. 2023 Apr 22;23:209. doi: 10.1186/s12870-023-04235-6 (PMC10122360; doi:10.1186/s12870-023-04235-6)
Supplement: Supplementary file 8 — Additional file 8: Table S8. Primers used in qRT-PCR. [file 12870_2023_4235_MOESM8_ESM.xlsx]

## Sheet: Sheet1
Table S8. Primers used in qRT-PCR.
Primer name	Primer sequence (5′-3′)
IbVQ8-F	CCGAGTGATAATCGGCGGAG
IbVQ8-R	ACTGAACACGTGATCGTCCA
IbVQ25-F	ACGACGGACACGGCTAATTT
IbVQ25-R	GCCTTAAGGGGTAAAGCGGT
IbVQ44-F	CCTTTTGTTTTCCCGGTGCT
IbVQ44-R	CATCTTGGACTGCAAACGGG
Actin-F	AGCAGCATGAAGATTAAGGTTGTAGCAC
Actin-R	TGGAAAATTAGAAGCACTTCCTGTGAAC
